# Supplementary material for: Genetic insights into antimicrobial resistance and virulence characteristics of Salmonella enterica isolated from Nile tilapia sourced from retail markets in Thailand
Source: BMC Microbiol. 2025 Nov 25;25:777. doi: 10.1186/s12866-025-04451-0 (PMC12649085; doi:10.1186/s12866-025-04451-0)
Supplement: Supplementary file 1 — Addtional file 1: Table S1. Minimum inhibitory concentration, zone of inhibition and resistance gene profile of multidrug resistant isolates. This file provides minimum inhibitory concentration and genotypic profile of the 14 whole genome sequenced isolates [file 12866_2025_4451_MOESM1_ESM.docx]

Additional file 
Table S1. Minimum inhibitory concentration, zone of inhibition and resistance gene profile of multidrug resistant isolates. 
Isolate ID
Resistance pattern
Resistance gene
AMP
CHL
CIP
ENR
GEN
OXO
OTC
STR
SUL
TET
TRI
FLOR
CPD
CTX
CAZ
G26.3
AMP-CHL-GEN-OXO-SUL-TRI-CPD-CTX-CAZ
aac(6')-Iaa, sul3, cmlA1, aadA2, aph(3'')-Ib, aph(6)-Id, aadA2, dfrA12, blaCTX-M-55, qnrS1, aac(3)-IId
2048
64
0.5
1
32
2
2
16
4096
1
512
24
0
0
12
G28.1
AMP-CHL-GEN-OXO-SUL-TRI-CPD-CTX-CAZ
ac(6')-Iaa, sul3, cmlA1, aadA2, aph(3'')-Ib, aph(6)-Id, aadA2, dfrA12, blaCTX-M-55, qnrS1, aac(3)-Iid
2048
64
0.5
1
32
2
2
4
4096
1
512
24
0
0
13
G71.1
AMP-OXO-OTC-SUL-TET
sul3, fosA7, blaTEM-1B, sul2, aph(3'')-Ib, aph(6)-Id, tet(A), qnrS1
1024
4
0.5
1
0.5
2
256
8
4096
32
0.125
29
30
35
31
G75.1
OXO-OTC-SUL-TET
aac(6')-Iaa, sul2, aph(3'')-Ib, aph(6)-Id, tet(A), qnrS1
8
2
0.5
1
0.25
4
512
8
4096
64
0.125
30
34
36
31
G76.3
OTC-STR-SUL-TET
aac(6')-Iaa, sul2, aph(3'')-Ib, aph(6)-Id, tet(A), qnrS1
4
4
0.5
1
1
1
512
32
4096
64
0.125
28
32
34
32
I19.3
AMP-OTC-STR-TET
aac(6')-Iaa, blaTEM-1B, aph(3'')-Ib, aph(6)-Id, tet(A), ant(3'')-Ia, lnu(F)
2048
8
0.03
0.06
0.5
0.5
4
512
32
32
0.25
8
28
32
28
I25.1
AMP-CHL-GEN-OTC-SUL-TET-FLO-CPD-CTX
aac(6')-Iaa, qnrS1, aac(3)-Iid, sul2, tet(A), floR, blaCTX-M-14, tet(M) 
2048
256
0.25
1
64
1
256
4
4096
128
0.5
16
0
5
23
M51.1
AMP-OXO-OTC-SUL
aac(6')-Iaa
32
8
0.06
0.25
1
2
16
4
32
4
0.5
27
28
32
23
M75.1
AMP-CHL-OXO-FLO
aac(6')-Iaa, qnrS1, aac(3)-Iid, sul2, tet(A), floR, blaCTX-M-14, tet(M), floR 
32
128
1
2
0.5
4
8
4
16
0.5
0.25
16
30
35
24
MU23.1
AMP-OXO-OTC-TET
aac(6')-Iaa, qnrS1
blaTEM-1B, tet(A), mph(A)
1024
4
0.5
1
1
4
256
4
16
64
0.25
25
29
30
23
MU25.1
AMP-CHL-OXO-OTC-STR-SUL-TET-TRI
aac(6')-Iaa, aadA2, qnrS1, blaTEM-1B, sul2, aph(3'')-Ib, aph(6)-Id, mph(A), blaLAP-2, tet(B), dfrA32, ere(A), sul1, catA2, aph(3')-Ia
2048
512
0.5
1
1
2
512
512
4096
128
512
29
31
34
24
MU39.1
AMP-OXO-OTC-STR-SUL-TET-TRI
sul3, qnrS1, fosA7, blaTEM-1B, aph(3'')-Ib, aph(6)-Id, tet(A), dfrA14
1024
8
0.5
1
1
4
512
256
4096
64
512
29
29
31
23
MU78.1
OXO-OTC-STR-SUL-TET
qnrS1, sul2, aph(3'')-Ib, aph(6)-Id, tet(A)
8
4
0.5
1
0.5
4
512
32
4096
64
0.25
31
33
33
26
MU84.1
CHL-OXO-STR-SUL-TRI
aac(6')-Iaa, sul3, cmlA1, aadA2, aph(3'')-Ib, aph(6)-Id
8
128
1
2
1
4
8
64
4096
2
512
27
30
34
23
Portion shaded yellow indicates zone of inhibition values.
